# Supplementary material for: The Functional Significance of Chiral Genitalia: Patterns of Asymmetry, Functional Morphology and Mating Success in the Praying Mantis Ciulfina baldersoni
Source: PLoS One. 2015 Jun 24;10(6):e0128755. doi: 10.1371/journal.pone.0128755 (PMC4479579; doi:10.1371/journal.pone.0128755)
Supplement: S1 Table — (XLSX) [file pone.0128755.s001.xlsx]

## Sheet: Sheet1
Male genitalia First male: L (sinistral) or R (dextral)	First Male pronotum length (mm)	Copulation duration: First mating (sec)	Duration of Spermatophore attachment: first mating (sec)	Male genitalia Secondt male: L (sinistral) or R (dextral)	Second Male pronotum length (mm)	Copulation duration: Second mating (sec)	Duration of Spermatophore attachment: second mating (sec)
L	8.451	1633	3222	L	8.254	1352	2031
L	8.451	1441
L	8.392	1500	2160	R	8.764	1754
R	8.757	1740	300	R	8.461	2153	1579
R	8.757	1785	7586	L	8.262	2002	3040
R	8.308	1950	2280	L	8.623	2350	3578
L	8.546	2033	1521	R	9	1593	2466
R		316	3352
R	8.605	1860	5220	R	8.315	2100	2520
L	8.708	2120	3364	R	8.757	1892	2806
R	8.486	141	6000
L		2196
R	8.405	2649	5458
L	9.018	2160		L	8.348	2291	3761
L	8.279	1860	1440	R		2013	3862
L	8.806	2160	1920	L		2400	6000
R	8.717	2340
R	8.287	1680		L	9.018	2014	1713
R	8.583	2584	5572	R		2778
L		2460		R	8.583	1750	6258
L		2040
L	8.499	2268	1616	L		2210	1390
R	8.583	2222		R	8.583	1928	4822
R		2008
L	9.018	1545
L	8.018	2653	3837	R	8.459	1914	3588
L	8.32	2165		L	8.726	2663	4371
L	8.063	2759	3335	R	8.325	2464	4660
L		2540	2795	R		2714
L	8.187	2346	2875	R	8.126	2303	1394
R	8.958	2089		L	8.269	2289
R	8.02	2053	2241	R	8.503	1933	1625
R	8.185	2133	2133	R	8.247	1648	1284
L	8.756	1965	2939	R	8.432	1538	2072
R	8.557	2431	4843	R	8.245	662	888
R	8.338	1920	1419	L	8.217	1725	2200
R	8.193	2906	1060	L	8.03	2088	678
R	7.809	1954	499	R	8.267	1704	1731
L	8.496	2012	3244	R	8.402	1815	2026
L	8.17	2535	1406	L	8.172	1824	2032
