# Supplementary material for: The Functional Significance of Chiral Genitalia: Patterns of Asymmetry, Functional Morphology and Mating Success in the Praying Mantis Ciulfina baldersoni
Source: PLoS One. 2015 Jun 24;10(6):e0128755. doi: 10.1371/journal.pone.0128755 (PMC4479579; doi:10.1371/journal.pone.0128755)
Supplement: S2 Table — (XLSX) [file pone.0128755.s002.xlsx]

## Sheet: Sheet1
male ID	genitals L (sinistral) or R (dextral)	Left wing 1	Left wing 2	Right wing 1	Right wing 2	Left Raptorial 1	Left Raptorial 2	Left Raptorial 3	Left Raptorial 4	Left midleg 1	Left midleg length 2	Left hindleg length 1	Left hindleg length 2	Right Raptoral leg length 1	Right Raptorial leg length 2	Right Raptorial leg length 3	Right Raptorial leg length 4	Rightt midleg length 1	Right midleg length 2	Right hindleg length 1	Right hindleg length 2	Internal Tibial Spine (Left)	Internal Femoral Spine (Left)	Iinternal Tibial Spine (Right)	Internal Femoral Spine (Right)
1	L	3.414	11.368	3.447	11.507	4.705	6.045	2.716	1.061	8.574	6.773	9.274		4.844	6.155	2.697	1.041	8.731	6.746	9.244		9	14	9	14
3	L	4.211	12.476	4.229	12.349		6.292	2.8	1.131	8.793	6.723	9.6	10.258		6.467	2.788	1.094	8.783	6.796	9.634	10.168	9	14	9	14
4	L					4.66901	6.06464	2.79565	1.13454	8.36314	6.6125	9.13703	9.77631	4.64459	5.97761	2.69046	1.11262	8.45519	6.77905	9.08068	9.75377	8	13	9	14
6	L	3.923	12.103	4.001	12.05	4.743	6.285	2.792	0.996	8.673	6.688	9.466	10.01	4.781	6.373	2.796	1.022	8.719	6.718	9.43	9.987	9	14	9	14
7	L	3.999	12.112	3.805	11.998	4.68529	6.22806	2.6291	1.06754	8.40572	6.30507	9.03999	9.33489	4.64397	6.16545	2.73241	1.07005	8.38819	6.40024	9.05501	9.1577	9	14	9	13
8	L	3.72	12.42	3.817	12.435	4.729	6.285	2.631	1.15	8.49	6.692	8.786	9.514	4.765	6.302	2.708	1.133	8.519	6.775	8.666	9.228	9	14	9	13
11	L	3.544	12.243	3.666	12.33	4.735	6.304	2.752	1.121	8.766	6.792	9.482	10.13	4.786	6.331	2.717	1.147	8.732	6.69	9.411	10.129	9	14	9	14
13	L	3.819	12.157	3.891	12.071	4.556	6.088	2.53	1.002	8.196	6.374	8.816	9.268	4.549	6.081	2.555	1.055	8.03	6.041	8.854	9.021	9	14	9	14
15	L	3.469	11.688	3.427	11.792	4.45	5.944	2.656	1.02	7.985	6.268	8.537	9.097	4.421	5.879	2.653	0.998	8.104	6.182	8.63	9.339	9	14	9	14
18	L	3.473	11.753	3.414	11.875	4.746	5.968	2.965	1.07	8.082	6.455	8.746	9.353	4.675	5.876	2.657	1.045	8.122	6.41	8.779	9.334	9	14	9	14
20	L	3.531	11.842	3.424	11.858	4.648	6.122	2.729	1.064	8.409	6.242	9.019	9.299	4.68	6.118	2.616	1.059	8.335	6.314	9.106	9.031	9	14	8	13
21	L	3.956	12.624	4.14	12.684	4.841	6.602	2.922	1.13	8.977	6.895	9.571	10.463	4.898	6.61	2.884	1.056	8.954	6.952	9.565	10.402	9	14	9	14
22	L	3.295	11.753	3.42	11.824	4.496	5.979	2.584	1.011	8.112	6.387	8.761	9.607	4.553	6.004	2.556	0.991	8.084	6.416	8.699	9.575	9	13	9	14
24	L	3.705	11.789	3.418	11.774	4.723	6.16	2.707	1.057	8.503	6.504	9.282	9.824	4.724	6.2	2.751	1.065	8.573	6.555	9.26	9.812	10	14	9	14
25	L	4.091	11.717	4.147	11.592	4.321	6.181	2.719	1.127	8.246	6.483	8.988	9.626	4.659	6.087	2.714	1.14	8.396	6.576	9.047	9.647	9	14	9	14
26	L	4.117	11.818	4.157	11.822	4.85	6.518	2.844	1.164			9.426	10.428	4.798	6.336	2.843				9.484	10.369	9	14	10	12
27	L	3.868	12.858	3.857	12.831	4.94	6.462	2.726	1.145	8.806	7.005	9.84	10.605	4.892	6.52	2.932	1.168	8.984	7.018	9.768	10.676	8	13	9	11
28	L	3.901	12.402	3.903	12.355	4.843	6.515	2.993	1.152	8.978	7.005	9.666		4.795	6.536	2.885	1.199	8.915	6.989	9.703		9	13	8	14
29	L	4.229	12.221	4.237	12.224	5.012	6.152	2.84	1.035	8.751	6.799			4.888	6.303	2.86	1.032	8.765	6.726			9	14	9	13
30	L	3.79	12.12	3.777	12.015	4.781	6.311	2.72	1.138	8.635	6.604	9.246	9.778	4.739	6.117	2.814	1.055	8.675	6.634	9.277	9.496	9	14	9	13
34	L	3.493	11.455	3.488	11.441	4.862	6.219	2.763	1.024	8.5	6.413	9.211	9.634	4.66	6.202	2.723	1.045	8.465	6.482	9.187	9.517	9	14	9	14
37	L	4.011	12.44	3.729	12.559	4.629	6.186	2.688	1.094	8.571	6.56	9.163	9.763	4.602	6.026	2.723	1.078	8.468	6.647	9.196	9.8	9	14	9	14
38	L	3.542	11.878	3.531	12.033					8.641	6.541	9.22	9.308					8.568	6.615	9.249	9.599	9	13	9	14
39	L	3.841	12.684	3.84	12.733	4.805	6.369	2.709	1.013	8.569	6.491	9.393	9.933	4.751	6.336	2.797	1.089	8.636	6.52	9.351	9.676	10	13	9	14
42	L	3.505	12.235	3.543	12.208	4.746	6.074	2.662	1.099	8.344	6.304	8.864	9.498	4.685	5.97	2.709	1.031	8.22	6.329	8.843	9.411	9	14	9	14
43	L	3.828	12.438	3.777	12.698	4.916	6.668	2.975	1.177	8.991	6.911	9.579	10.169	4.932	6.84	3.001	1.224	8.855	6.958	9.255	10.243	9	14	10	14
45	L	3.656	11.945	3.618	12.07	4.609	6.078	2.711	1.119	8.265	6.257	8.826	9.536	4.65	5.966	2.742	1.041	8.22	6.26	8.882	9.402	9	14	9	14
46	L	3.266	11.63	3.034	11.582	4.48	5.894	2.614	1.011					4.228	5.93	2.567	0.991					9	14	9	13
51	L					4.63	6.092	2.625	0.931	8.497	6.563	9.136	9.863	4.543	6.047	2.745	0.744	8.439	6.564	8.999	9.792	9	14	9	14
52	L	3.767	12.935	3.779	12.87	4.571	6.142	2.733	1.065	8.421	6.521	8.975	9.574	4.58	6.284	2.62	1.027	8.338	6.389	8.815	9.721	9	14	9	14
55	L	3.778	12.5	3.743	12.453	4.511	6.171	2.722	1.123	8.531	6.599	8.998	9.685	4.693	6.222	2.776	0.923	8.512	6.574	9.096	9.777	9	13	9	14
57	L	3.53	12.051	3.551	11.931	4.583	6.041	2.616	1.03	8.256	6.423	8.767	9.518	4.514	6.039	2.649	1.031	8.195	6.509	8.774	9.547	9	14	9	14
noID1	L	3.436	11.727	3.592	12.07	4.581	5.965	2.498	0.619	8.193	6.274	9.009	9.639	4.543	6.065	2.639	0.888	7.907	6.362	9.062	9.703	9	14	9	14
2	R	3.663	12.016	3.842	11.966	4.37223	6.31572	2.71175	1.25225	8.61109	6.90052	9.33739	10.2415	4.72411	6.25373	2.83697	1.09572	8.64678	6.83415	9.28856	10.0211	9	14	9	14
5	R	3.501	12.001	3.718	11.761	4.73288	6.38647	2.76747	1.1289	8.61547	6.52296	9.15018	10.0236	4.88377	6.404	2.85701	1.16021	8.6593	6.73397	9.16771	9.99044	9	14	9	13
9	R	3.894	12.074	3.93	12.105	4.784	6.358	2.781	1.065	8.508	6.597	9.247	9.524	4.764	6.252	2.746	1.082	8.517	6.61	9.273	9.537	9	14	9	14
10	R		12.182		12.21	4.78	6.279	2.768	1.087	8.834	6.886	9.645	10.143	4.806	6.26	2.748	1.058	8.755	6.787	9.592	10.059	9	14	9	12
12	R	3.567	12.103	3.475	12.077	4.615	6.134	2.7	1.05	8.271	6.658	8.906	9.908	4.632	6.19	2.741	1.089	8.225	6.688	8.803	9.873	9	14	10	14
14	R	4.39	12.197	4.025	12.227	4.907	6.661	2.882		8.81	6.946	9.588	10.057	4.884	6.488	2.737		8.912	6.886	9.635	9.982	9	14	9	14
16	R	4.092	12.295	4.225	12.247	4.592	6.041	2.637	1.05	8.287	6.48	9.004	9.463	4.548	5.977	2.657	1.042	8.328	6.489	8.908	9.533	9	14	9	14
17	R	4.251	12.383	4.615	12.415	4.891	6.491	2.88	1.09	8.938	6.731	9.699	10.398	4.869	6.44	2.878	1.295	8.947	7.015	9.719	10.447	9	14	9	14
19	R	3.482	11.625	3.467	11.632	4.541	6.106	2.672	1.062	8.529	6.61			4.705	6.179	2.757	1.083	8.479	6.521			9	13	9	13
31	R	3.286	11.636	3.471	11.593	4.573	5.944	2.661	1.069	8.2	6.512	8.867	9.888	4.522	5.808	2.717	1.051	8.209	6.474	8.855	9.677	9	14	9	14
32	R					4.138	5.664	2.758	1.077	7.962	6.485	8.476	9.57	4.343	5.688	2.686	1.096	7.914	6.476	8.507	9.672	9	14	9	14
33	R	3.79	12.943	3.892	12.796	4.797	6.333	2.839	1.059	8.628	6.784	9.437	9.972	4.803	6.353	2.792	1.083	8.702	6.852	9.414	9.931	9	13	9	13
35	R	3.817	12.47	3.705	12.558	4.735	6.186	2.521	1.055					4.768	6.237	2.521	1.026					9	14	9	13
36	R	3.654	12.059	3.67	12.239	4.722	6.175	2.634	1.039	8.455	6.259	9.2	9.639	4.664	6.224	2.676	1.113	8.458	6.498	9.271	9.601	9	14	9	14
40	R	3.74	11.998	3.681	12.087	4.6	6.1	2.6	1.006	8.305	6.517	9.035	9.593	4.606	6.231	2.704	0.981	8.226	6.397	9.053	9.714	9	13	9	14
47	R	4.184	12.485	3.778	12.261	4.791	6.422	2.85	1.105	8.564	6.949	9.344	10.26	4.793	6.398	2.933	1.023	8.694	7.11	9.241	10.072	9	14	9	14
50	R	3.68	12.305	3.696	12.611	4.747	6.172	2.884	1.076	8.508	6.582	9.182	9.85	4.719	6.174	2.74	1.006	8.43	6.56	8.993	9.641	9	14	9	13
53	R	3.783	12.278	3.656	12.348	4.554	6.222	2.726	0.732	8.395	6.505	9.131	9.789	4.72	6.193	2.615	0.581	8.257	6.455	9.095	9.83	9	14	9	12
56	R	3.74	12.053	3.729	12.123	4.271	6.084	2.814	1.132	8.334	6.749	8.811	9.972	4.493	6.097	2.771	1.051	8.31	6.818	8.791	9.975	9	13	9	14
